# Supplementary material for: The Influence of Spirodi(Iminohydantoin) on Charge Transfer through ds-DNA Containing 8-OXO-dG: A Theoretical Approach
Source: Int J Mol Sci. 2023 May 10;24(10):8570. doi: 10.3390/ijms24108570 (PMC10218679; doi:10.3390/ijms24108570)
Supplement: Supplementary file 1 [file ijms-24-08570-s001.zip]

Archive with 1 entries (1 files):
- ijms-2325534-supplementary.pdf
